# Supplementary material for: Establishment of Callus Cultures from Dalbergia sissoo Leaf Explants for Production of Skin Therapeutics: An In Vitro and In Silico Study
Source: Molecules. 2025 Aug 29;30(17):3531. doi: 10.3390/molecules30173531 (PMC12430452; doi:10.3390/molecules30173531)
Supplement: Supplementary file 1 [file molecules-30-03531-s001.zip]

Archive with 1 entries (1 files):
- molecules-3759556-supplementary.pdf
